# Supplementary material for: TRIM58 functions as a tumor suppressor in colorectal cancer by promoting RECQL4 ubiquitination to inhibit the AKT signaling pathway
Source: World J Surg Oncol. 2023 Jul 29;21:231. doi: 10.1186/s12957-023-03124-4 (PMC10385910; doi:10.1186/s12957-023-03124-4)
Supplement: Supplementary file 2 — Additional file 2. [file 12957_2023_3124_MOESM2_ESM.xlsx]

## Sheet: exported-data
E3	E3GENE	SUB	SUBGENE	HOMO	PFAM	GO	NET	MOTIF	SCORE
Q8NG06	TRIM58	P04637	TP53	1	3.18	3.77	1	1	0.746
Q8NG06	TRIM58	O94761	RECQL4	1	3.17	1.27	1	1	0.647
Q8NG06	TRIM58	P46063	RECQL	1	3.17	1.27	1	1	0.647
Q8NG06	TRIM58	P54132	BLM	1	3.17	1.27	1	1	0.647
Q8NG06	TRIM58	O43463	SUV39H1	1	3.18	1.25	1	1	0.646
Q8NG06	TRIM58	O95361	TRIM16	1	3.18	1.25	1	1	0.646
Q8NG06	TRIM58	P45973	CBX5	1	3.18	1.25	1	1	0.646
Q8NG06	TRIM58	Q12873	CHD3	1	3.18	1.25	1	1	0.646
Q8NG06	TRIM58	Q86WT6	TRIM69	1	3.18	1.25	1	1	0.646
Q8NG06	TRIM58	Q9BZR9	TRIM8	1	3.18	1.25	1	1	0.646
Q8NG06	TRIM58	O00571	DDX3X	1	3.17	1.25	1	1	0.645
Q8NG06	TRIM58	O43186	CRX	1	3.17	1.25	1	1	0.645
Q8NG06	TRIM58	O60422	ONECUT3	1	3.17	1.25	1	1	0.645
Q8NG06	TRIM58	O75360	PROP1	1	3.17	1.25	1	1	0.645
Q8NG06	TRIM58	O75382	TRIM3	1	3.17	1.25	1	1	0.645
Q8NG06	TRIM58	P20265	POU3F2	1	3.17	1.25	1	1	0.645
Q8NG06	TRIM58	P29590	PML	1	3.17	1.25	1	1	0.645
Q8NG06	TRIM58	P31270	HOXA11	1	3.17	1.25	1	1	0.645
Q8NG06	TRIM58	P38919	EIF4A3	1	3.17	1.25	1	1	0.645
Q8NG06	TRIM58	P40425	PBX2	1	3.17	1.25	1	1	0.645
Q8NG06	TRIM58	P43699	NKX2-1	1	3.17	1.25	1	1	0.645
Q8NG06	TRIM58	P52952	NKX2-5	1	3.17	1.25	1	1	0.645
Q8NG06	TRIM58	P52954	LBX1	1	3.17	1.25	1	1	0.645
Q8NG06	TRIM58	P56915	GSC	1	3.17	1.25	1	1	0.645
Q8NG06	TRIM58	Q03052	POU3F1	1	3.17	1.25	1	1	0.645
Q8NG06	TRIM58	Q15475	SIX1	1	3.17	1.25	1	1	0.645
Q8NG06	TRIM58	Q15699	ALX1	1	3.17	1.25	1	1	0.645
Q8NG06	TRIM58	Q15911	ZFHX3	1	3.17	1.25	1	1	0.645
Q8NG06	TRIM58	Q3C1V8	BSX	1	3.17	1.25	1	1	0.645
Q8NG06	TRIM58	Q7L014	DDX46	1	3.17	1.25	1	1	0.645
Q8NG06	TRIM58	Q86XP3	DDX42	1	3.17	1.25	1	1	0.645
Q8NG06	TRIM58	Q92736	RYR2	1	3.17	1.25	1	1	0.645
Q8NG06	TRIM58	Q92826	HOXB13	1	3.17	1.25	1	1	0.645
Q8NG06	TRIM58	Q99697	PITX2	1	3.17	1.25	1	1	0.645
Q8NG06	TRIM58	Q9UHI6	DDX20	1	3.17	1.25	1	1	0.645
Q8NG06	TRIM58	Q9UKI9	POU2F3	1	3.17	1.25	1	1	0.645
Q8NG06	TRIM58	Q9UMQ3	BARX2	1	3.17	1.25	1	1	0.645
Q8NG06	TRIM58	O00268	TAF4	1	1	3.77	1	1	0.64
Q8NG06	TRIM58	O60869	EDF1	1	1	3.77	1	1	0.64
Q8NG06	TRIM58	P20226	TBP	1	1	3.77	1	1	0.64
Q8NG06	TRIM58	P21675	TAF1	1	1	3.77	1	1	0.64
Q8NG06	TRIM58	P49848	TAF6	1	1	3.77	1	1	0.64
Q8NG06	TRIM58	P62380	TBPL1	1	1	3.77	1	1	0.64
Q8NG06	TRIM58	Q12962	TAF10	1	1	3.77	1	1	0.64
Q8NG06	TRIM58	Q15542	TAF5	1	1	3.77	1	1	0.64
Q8NG06	TRIM58	Q15543	TAF13	1	1	3.77	1	1	0.64
Q8NG06	TRIM58	Q15544	TAF11	1	1	3.77	1	1	0.64
Q8NG06	TRIM58	Q15545	TAF7	1	1	3.77	1	1	0.64
Q8NG06	TRIM58	Q16514	TAF12	1	1	3.77	1	1	0.64
Q8NG06	TRIM58	Q5H9L4	TAF7L	1	1	3.77	1	1	0.64
Q8NG06	TRIM58	Q5VWG9	TAF3	1	1	3.77	1	1	0.64
Q8NG06	TRIM58	Q6P1X5	TAF2	1	1	3.77	1	1	0.64
Q8NG06	TRIM58	Q6SJ96	TBPL2	1	1	3.77	1	1	0.64
Q8NG06	TRIM58	Q7Z7C8	TAF8	1	1	3.77	1	1	0.64
Q8NG06	TRIM58	Q8IZX4	TAF1L	1	1	3.77	1	1	0.64
Q8NG06	TRIM58	Q92750	TAF4B	1	1	3.77	1	1	0.64
Q8NG06	TRIM58	Q9HBM6	TAF9B	1	1	3.77	1	1	0.64
Q8NG06	TRIM58	Q9Y3D8	AK6	1	1	3.77	1	1	0.64
Q8NG06	TRIM58	O00257	CBX4	1	3.18	1.13	1	1	0.635
Q8NG06	TRIM58	O14646	CHD1	1	3.18	1.13	1	1	0.635
Q8NG06	TRIM58	O14647	CHD2	1	3.18	1.13	1	1	0.635
Q8NG06	TRIM58	O15522	NKX2-8	1	3.17	1.13	1	1	0.635
Q8NG06	TRIM58	O95503	CBX6	1	3.18	1.13	1	1	0.635
Q8NG06	TRIM58	O95931	CBX7	1	3.18	1.13	1	1	0.635
Q8NG06	TRIM58	P20823	HNF1A	1	3.17	1.13	1	1	0.635
Q8NG06	TRIM58	P21817	RYR1	1	3.17	1.13	1	1	0.635
Q8NG06	TRIM58	P28358	HOXD10	1	3.17	1.13	1	1	0.635
Q8NG06	TRIM58	P31314	TLX1	1	3.17	1.13	1	1	0.635
Q8NG06	TRIM58	P38936	CDKN1A	1	3.17	1.13	1	1	0.635
Q8NG06	TRIM58	P46527	CDKN1B	1	3.17	1.13	1	1	0.635
Q8NG06	TRIM58	P49918	CDKN1C	1	3.17	1.13	1	1	0.635
Q8NG06	TRIM58	P50221	MEOX1	1	3.17	1.13	1	1	0.635
Q8NG06	TRIM58	P61371	ISL1	1	3.17	1.13	1	1	0.635
Q8NG06	TRIM58	P83916	CBX1	1	3.18	1.13	1	1	0.635
Q8NG06	TRIM58	Q01826	SATB1	1	3.17	1.13	1	1	0.635
Q8NG06	TRIM58	Q07687	DLX2	1	3.17	1.13	1	1	0.635
Q8NG06	TRIM58	Q12837	POU4F2	1	3.17	1.13	1	1	0.635
Q8NG06	TRIM58	Q13185	CBX3	1	3.18	1.13	1	1	0.635
Q8NG06	TRIM58	Q14191	WRN	1	3.17	1.13	1	1	0.635
Q8NG06	TRIM58	Q14781	CBX2	1	3.18	1.13	1	1	0.635
Q8NG06	TRIM58	Q14839	CHD4	1	3.18	1.13	1	1	0.635
Q8NG06	TRIM58	Q15413	RYR3	1	3.17	1.13	1	1	0.635
Q8NG06	TRIM58	Q3L8U1	CHD9	1	3.18	1.13	1	1	0.635
Q8NG06	TRIM58	Q5SQQ9	VAX1	1	3.17	1.13	1	1	0.635
Q8NG06	TRIM58	Q8N8U2	CDYL2	1	3.18	1.13	1	1	0.635
Q8NG06	TRIM58	Q8TD26	CHD6	1	3.18	1.13	1	1	0.635
Q8NG06	TRIM58	Q8TDI0	CHD5	1	3.18	1.13	1	1	0.635
Q8NG06	TRIM58	Q99549	MPHOSPH8	1	3.18	1.13	1	1	0.635
Q8NG06	TRIM58	Q9H2P0	ADNP	1	3.17	1.13	1	1	0.635
Q8NG06	TRIM58	Q9H5I1	SUV39H2	1	3.18	1.13	1	1	0.635
Q8NG06	TRIM58	Q9HC52	CBX8	1	3.18	1.13	1	1	0.635
Q8NG06	TRIM58	Q9HCK8	CHD8	1	3.18	1.13	1	1	0.635
Q8NG06	TRIM58	Q9P2D1	CHD7	1	3.18	1.13	1	1	0.635
Q8NG06	TRIM58	Q9UBX0	HESX1	1	3.17	1.13	1	1	0.635
Q8NG06	TRIM58	Q9UIW0	VAX2	1	3.17	1.13	1	1	0.635
Q8NG06	TRIM58	Q9UPN9	TRIM33	1	3.17	1.13	1	1	0.635
Q8NG06	TRIM58	Q9Y232	CDYL	1	3.18	1.13	1	1	0.635
Q8NG06	TRIM58	A1L4K1	FSD2	1	3.17	1	1	1	0.623
Q8NG06	TRIM58	A2PYH4	HFM1	1	3.17	1	1	1	0.623
Q8NG06	TRIM58	A2RU54	HMX2	1	3.17	1	1	1	0.623
Q8NG06	TRIM58	A6NCD1		1	3.18	1	1	1	0.623
Q8NG06	TRIM58	A6NCK2	TRIM43B	1	3.18	1	1	1	0.623
Q8NG06	TRIM58	A6NCS4	NKX2-6	1	3.17	1	1	1	0.623
Q8NG06	TRIM58	A6NDI0	TRIM49B	1	3.18	1	1	1	0.623
Q8NG06	TRIM58	A6NDQ2		1	3.18	1	1	1	0.623
Q8NG06	TRIM58	A6NFQ7	DPRX	1	3.17	1	1	1	0.623
Q8NG06	TRIM58	A6NGJ6	TRIM64	1	3.17	1	1	1	0.623
Q8NG06	TRIM58	A6NHT5	HMX3	1	3.17	1	1	1	0.623
Q8NG06	TRIM58	A6NI03	TRIM64B	1	3.17	1	1	1	0.623
Q8NG06	TRIM58	A6NJ46	NKX6-3	1	3.17	1	1	1	0.623
Q8NG06	TRIM58	A6NJG6	ARGFX	1	3.17	1	1	1	0.623
Q8NG06	TRIM58	A6NJT0	UNCX	1	3.17	1	1	1	0.623
Q8NG06	TRIM58	A6NK02	TRIM75P	1	3.18	1	1	1	0.623
Q8NG06	TRIM58	A6NLI5	TRIM64C	1	3.17	1	1	1	0.623
Q8NG06	TRIM58	A6NLU0	RFPL4A	1	3.18	1	1	1	0.623
Q8NG06	TRIM58	A6NLW8	DUXA	1	3.17	1	1	1	0.623
Q8NG06	TRIM58	A6NMT0	DBX1	1	3.17	1	1	1	0.623
Q8NG06	TRIM58	A6NNA5	DRGX	1	3.17	1	1	1	0.623
Q8NG06	TRIM58	A8MT70	ZBBX	1	3.17	1	1	1	0.623
Q8NG06	TRIM58	A8MTQ0	NOTO	1	3.17	1	1	1	0.623
Q8NG06	TRIM58	A8MZ59	LEUTX	1	3.17	1	1	1	0.623
Q8NG06	TRIM58	C9J1S8	TRIM49D2P	1	3.18	1	1	1	0.623
Q8NG06	TRIM58	E9PGG2	ANHX	1	3.17	1	1	1	0.623
Q8NG06	TRIM58	F8VTS6	RFPL4AL1	1	3.18	1	1	1	0.623
Q8NG06	TRIM58	O00148	DDX39A	1	3.17	1	1	1	0.623
Q8NG06	TRIM58	O00478	BTN3A3	1	3.18	1	1	1	0.623
Q8NG06	TRIM58	O00481	BTN3A1	1	3.18	1	1	1	0.623
Q8NG06	TRIM58	O00635	TRIM38	1	3.18	1	1	1	0.623
Q8NG06	TRIM58	O14529	CUX2	1	3.17	1	1	1	0.623
Q8NG06	TRIM58	O14627	CDX4	1	3.17	1	1	1	0.623
Q8NG06	TRIM58	O14813	PHOX2A	1	3.17	1	1	1	0.623
Q8NG06	TRIM58	O14896	IRF6	1	3.18	1	1	1	0.623
Q8NG06	TRIM58	O15016	TRIM66	1	3.17	1	1	1	0.623
Q8NG06	TRIM58	O15164	TRIM24	1	3.17	1	1	1	0.623
Q8NG06	TRIM58	O15266	SHOX	1	3.17	1	1	1	0.623
Q8NG06	TRIM58	O15344	MID1	1	3.18	1	1	1	0.623
Q8NG06	TRIM58	O15499	GSC2	1	3.17	1	1	1	0.623
Q8NG06	TRIM58	O15523	DDX3Y	1	3.17	1	1	1	0.623
Q8NG06	TRIM58	O15553	MEFV	1	3.18	1	1	1	0.623
Q8NG06	TRIM58	O43143	DHX15	1	3.17	1	1	1	0.623
Q8NG06	TRIM58	O43248	HOXC11	1	3.17	1	1	1	0.623
Q8NG06	TRIM58	O43316	PAX4	1	3.17	1	1	1	0.623
Q8NG06	TRIM58	O43364	HOXA2	1	3.17	1	1	1	0.623
Q8NG06	TRIM58	O43365	HOXA3	1	3.17	1	1	1	0.623
Q8NG06	TRIM58	O43711	TLX3	1	3.17	1	1	1	0.623
Q8NG06	TRIM58	O43763	TLX2	1	3.17	1	1	1	0.623
Q8NG06	TRIM58	O43812	DUX1	1	3.17	1	1	1	0.623
Q8NG06	TRIM58	O60231	DHX16	1	3.17	1	1	1	0.623
Q8NG06	TRIM58	O60393	NOBOX	1	3.17	1	1	1	0.623
Q8NG06	TRIM58	O60479	DLX3	1	3.17	1	1	1	0.623
Q8NG06	TRIM58	O60663	LMX1B	1	3.17	1	1	1	0.623
Q8NG06	TRIM58	O60858	TRIM13	1	3.17	1	1	1	0.623
Q8NG06	TRIM58	O60902	SHOX2	1	3.17	1	1	1	0.623
Q8NG06	TRIM58	O75364	PITX3	1	3.17	1	1	1	0.623
Q8NG06	TRIM58	O75417	POLQ	1	3.17	1	1	1	0.623
Q8NG06	TRIM58	O75505	DUX2	1	3.17	1	1	1	0.623
Q8NG06	TRIM58	O75643	SNRNP200	1	3.17	1	1	1	0.623
Q8NG06	TRIM58	O75677	RFPL1	1	3.18	1	1	1	0.623
Q8NG06	TRIM58	O75678	RFPL2	1	3.18	1	1	1	0.623
Q8NG06	TRIM58	O75679	RFPL3	1	3.18	1	1	1	0.623
Q8NG06	TRIM58	O94762	RECQL5	1	3.17	1	1	1	0.623
Q8NG06	TRIM58	O94972	TRIM37	1	3.17	1	1	1	0.623
Q8NG06	TRIM58	O95076	ALX3	1	3.17	1	1	1	0.623
Q8NG06	TRIM58	O95096	NKX2-2	1	3.17	1	1	1	0.623
Q8NG06	TRIM58	O95231	VENTX	1	3.17	1	1	1	0.623
Q8NG06	TRIM58	O95343	SIX3	1	3.17	1	1	1	0.623
Q8NG06	TRIM58	O95475	SIX6	1	3.17	1	1	1	0.623
Q8NG06	TRIM58	O95786	DDX58	1	3.18	1	1	1	0.623
Q8NG06	TRIM58	O95948	ONECUT2	1	3.17	1	1	1	0.623
Q8NG06	TRIM58	P09016	HOXD4	1	3.17	1	1	1	0.623
Q8NG06	TRIM58	P09017	HOXC4	1	3.17	1	1	1	0.623
Q8NG06	TRIM58	P09067	HOXB5	1	3.17	1	1	1	0.623
Q8NG06	TRIM58	P09086	POU2F2	1	3.17	1	1	1	0.623
Q8NG06	TRIM58	P09629	HOXB7	1	3.17	1	1	1	0.623
Q8NG06	TRIM58	P09630	HOXC6	1	3.17	1	1	1	0.623
Q8NG06	TRIM58	P0C2W1	FBXO45	1	3.17	1	1	1	0.623
Q8NG06	TRIM58	P0C7M4	RHOXF2B	1	3.17	1	1	1	0.623
Q8NG06	TRIM58	P0CI25	TRIM49	1	3.18	1	1	1	0.623
Q8NG06	TRIM58	P0CI26	TRIM49C	1	3.18	1	1	1	0.623
Q8NG06	TRIM58	P0CJ85	DUX4L2	1	3.17	1	1	1	0.623
Q8NG06	TRIM58	P0CJ86	DUX4L3	1	3.17	1	1	1	0.623
Q8NG06	TRIM58	P0CJ87	DUX4L4	1	3.17	1	1	1	0.623
Q8NG06	TRIM58	P0CJ88	DUX4L5	1	3.17	1	1	1	0.623
Q8NG06	TRIM58	P0CJ89	DUX4L6	1	3.17	1	1	1	0.623
Q8NG06	TRIM58	P0CJ90	DUX4L7	1	3.17	1	1	1	0.623
Q8NG06	TRIM58	P10914	IRF1	1	3.18	1	1	1	0.623
Q8NG06	TRIM58	P13378	HOXD8	1	3.17	1	1	1	0.623
Q8NG06	TRIM58	P14316	IRF2	1	3.18	1	1	1	0.623
Q8NG06	TRIM58	P14373	TRIM27	1	3.18	1	1	1	0.623
Q8NG06	TRIM58	P14651	HOXB3	1	3.17	1	1	1	0.623
Q8NG06	TRIM58	P14652	HOXB2	1	3.17	1	1	1	0.623
Q8NG06	TRIM58	P14653	HOXB1	1	3.17	1	1	1	0.623
Q8NG06	TRIM58	P14859	POU2F1	1	3.17	1	1	1	0.623
Q8NG06	TRIM58	P17481	HOXB8	1	3.17	1	1	1	0.623
Q8NG06	TRIM58	P17482	HOXB9	1	3.17	1	1	1	0.623
Q8NG06	TRIM58	P17483	HOXB4	1	3.17	1	1	1	0.623
Q8NG06	TRIM58	P17509	HOXB6	1	3.17	1	1	1	0.623
Q8NG06	TRIM58	P17844	DDX5	1	3.17	1	1	1	0.623
Q8NG06	TRIM58	P19474	TRIM21	1	3.18	1	1	1	0.623
Q8NG06	TRIM58	P19622	EN2	1	3.17	1	1	1	0.623
Q8NG06	TRIM58	P20264	POU3F3	1	3.17	1	1	1	0.623
Q8NG06	TRIM58	P20719	HOXA5	1	3.17	1	1	1	0.623
Q8NG06	TRIM58	P23759	PAX7	1	3.17	1	1	1	0.623
Q8NG06	TRIM58	P23760	PAX3	1	3.17	1	1	1	0.623
Q8NG06	TRIM58	P26196	DDX6	1	3.17	1	1	1	0.623
Q8NG06	TRIM58	P26367	PAX6	1	3.17	1	1	1	0.623
Q8NG06	TRIM58	P28069	POU1F1	1	3.17	1	1	1	0.623
Q8NG06	TRIM58	P28356	HOXD9	1	3.17	1	1	1	0.623
Q8NG06	TRIM58	P28360	MSX1	1	3.17	1	1	1	0.623
Q8NG06	TRIM58	P31249	HOXD3	1	3.17	1	1	1	0.623
Q8NG06	TRIM58	P31260	HOXA10	1	3.17	1	1	1	0.623
Q8NG06	TRIM58	P31267	HOXA6	1	3.17	1	1	1	0.623
Q8NG06	TRIM58	P31268	HOXA7	1	3.17	1	1	1	0.623
Q8NG06	TRIM58	P31269	HOXA9	1	3.17	1	1	1	0.623
Q8NG06	TRIM58	P31271	HOXA13	1	3.17	1	1	1	0.623
Q8NG06	TRIM58	P31273	HOXC8	1	3.17	1	1	1	0.623
Q8NG06	TRIM58	P31274	HOXC9	1	3.17	1	1	1	0.623
Q8NG06	TRIM58	P31275	HOXC12	1	3.17	1	1	1	0.623
Q8NG06	TRIM58	P31276	HOXC13	1	3.17	1	1	1	0.623
Q8NG06	TRIM58	P31277	HOXD11	1	3.17	1	1	1	0.623
Q8NG06	TRIM58	P32242	OTX1	1	3.17	1	1	1	0.623
Q8NG06	TRIM58	P32243	OTX2	1	3.17	1	1	1	0.623
Q8NG06	TRIM58	P35452	HOXD12	1	3.17	1	1	1	0.623
Q8NG06	TRIM58	P35453	HOXD13	1	3.17	1	1	1	0.623
Q8NG06	TRIM58	P35548	MSX2	1	3.17	1	1	1	0.623
Q8NG06	TRIM58	P35680	HNF1B	1	3.17	1	1	1	0.623
Q8NG06	TRIM58	P36406	TRIM23	1	3.17	1	1	1	0.623
Q8NG06	TRIM58	P37275	ZEB1	1	3.17	1	1	1	0.623
Q8NG06	TRIM58	P39880	CUX1	1	3.17	1	1	1	0.623
Q8NG06	TRIM58	P40424	PBX1	1	3.17	1	1	1	0.623
Q8NG06	TRIM58	P40426	PBX3	1	3.17	1	1	1	0.623
Q8NG06	TRIM58	P42285	SKIV2L2	1	3.17	1	1	1	0.623
Q8NG06	TRIM58	P47902	CDX1	1	3.17	1	1	1	0.623
Q8NG06	TRIM58	P48742	LHX1	1	3.17	1	1	1	0.623
Q8NG06	TRIM58	P49335	POU3F4	1	3.17	1	1	1	0.623
Q8NG06	TRIM58	P49639	HOXA1	1	3.17	1	1	1	0.623
Q8NG06	TRIM58	P49640	EVX1	1	3.17	1	1	1	0.623
Q8NG06	TRIM58	P50219	MNX1	1	3.17	1	1	1	0.623
Q8NG06	TRIM58	P50222	MEOX2	1	3.17	1	1	1	0.623
Q8NG06	TRIM58	P50458	LHX2	1	3.17	1	1	1	0.623
Q8NG06	TRIM58	P52945	PDX1	1	3.17	1	1	1	0.623
Q8NG06	TRIM58	P52951	GBX2	1	3.17	1	1	1	0.623
Q8NG06	TRIM58	P54821	PRRX1	1	3.17	1	1	1	0.623
Q8NG06	TRIM58	P56177	DLX1	1	3.17	1	1	1	0.623
Q8NG06	TRIM58	P56178	DLX5	1	3.17	1	1	1	0.623
Q8NG06	TRIM58	P56179	DLX6	1	3.17	1	1	1	0.623
Q8NG06	TRIM58	P58304	VSX2	1	3.17	1	1	1	0.623
Q8NG06	TRIM58	P60842	EIF4A1	1	3.17	1	1	1	0.623
Q8NG06	TRIM58	P78337	PITX1	1	3.17	1	1	1	0.623
Q8NG06	TRIM58	P78367	NKX3-2	1	3.17	1	1	1	0.623
Q8NG06	TRIM58	P78424	POU6F2	1	3.17	1	1	1	0.623
Q8NG06	TRIM58	P78426	NKX6-1	1	3.17	1	1	1	0.623
Q8NG06	TRIM58	Q00056	HOXA4	1	3.17	1	1	1	0.623
Q8NG06	TRIM58	Q00444	HOXC5	1	3.17	1	1	1	0.623
Q8NG06	TRIM58	Q00839	HNRNPU	1	3.17	1	1	1	0.623
Q8NG06	TRIM58	Q00978	IRF9	1	3.18	1	1	1	0.623
Q8NG06	TRIM58	Q01851	POU4F1	1	3.17	1	1	1	0.623
Q8NG06	TRIM58	Q01860	POU5F1	1	3.17	1	1	1	0.623
Q8NG06	TRIM58	Q02556	IRF8	1	3.18	1	1	1	0.623
Q8NG06	TRIM58	Q03014	HHEX	1	3.17	1	1	1	0.623
Q8NG06	TRIM58	Q03828	EVX2	1	3.17	1	1	1	0.623
Q8NG06	TRIM58	Q04741	EMX1	1	3.17	1	1	1	0.623
Q8NG06	TRIM58	Q04743	EMX2	1	3.17	1	1	1	0.623
Q8NG06	TRIM58	Q05925	EN1	1	3.17	1	1	1	0.623
Q8NG06	TRIM58	Q06416	POU5F1B	1	3.17	1	1	1	0.623
Q8NG06	TRIM58	Q08211	DHX9	1	3.17	1	1	1	0.623
Q8NG06	TRIM58	Q12899	TRIM26	1	3.18	1	1	1	0.623
Q8NG06	TRIM58	Q13206	DDX10	1	3.17	1	1	1	0.623
Q8NG06	TRIM58	Q13263	TRIM28	1	3.17	1	1	1	0.623
Q8NG06	TRIM58	Q13410	BTN1A1	1	3.18	1	1	1	0.623
Q8NG06	TRIM58	Q13568	IRF5	1	3.18	1	1	1	0.623
Q8NG06	TRIM58	Q13838	DDX39B	1	3.17	1	1	1	0.623
Q8NG06	TRIM58	Q14134	TRIM29	1	3.17	1	1	1	0.623
Q8NG06	TRIM58	Q14142	TRIM14	1	3.18	1	1	1	0.623
Q8NG06	TRIM58	Q14147	DHX34	1	3.17	1	1	1	0.623
Q8NG06	TRIM58	Q14240	EIF4A2	1	3.17	1	1	1	0.623
Q8NG06	TRIM58	Q14258	TRIM25	1	3.18	1	1	1	0.623
Q8NG06	TRIM58	Q14549	GBX1	1	3.17	1	1	1	0.623
Q8NG06	TRIM58	Q14562	DHX8	1	3.17	1	1	1	0.623
Q8NG06	TRIM58	Q14653	IRF3	1	3.18	1	1	1	0.623
Q8NG06	TRIM58	Q14774	HLX	1	3.17	1	1	1	0.623
Q8NG06	TRIM58	Q14863	POU6F1	1	3.17	1	1	1	0.623
Q8NG06	TRIM58	Q15270	NKX1-1	1	3.17	1	1	1	0.623
Q8NG06	TRIM58	Q15306	IRF4	1	3.18	1	1	1	0.623
Q8NG06	TRIM58	Q15319	POU4F3	1	3.17	1	1	1	0.623
Q8NG06	TRIM58	Q15477	SKIV2L	1	3.17	1	1	1	0.623
Q8NG06	TRIM58	Q15751	HERC1	1	3.17	1	1	1	0.623
Q8NG06	TRIM58	Q1KMD3	HNRNPUL2	1	3.17	1	1	1	0.623
Q8NG06	TRIM58	Q2M1V0	ISX	1	3.17	1	1	1	0.623
Q8NG06	TRIM58	Q2Q1W2	TRIM71	1	3.17	1	1	1	0.623
Q8NG06	TRIM58	Q309B1	TRIM16L	1	3.18	1	1	1	0.623
Q8NG06	TRIM58	Q3C1W6		1	3.18	1	1	1	0.623
Q8NG06	TRIM58	Q495X7	TRIM60	1	3.18	1	1	1	0.623
Q8NG06	TRIM58	Q587J7	TDRD12	1	3.17	1	1	1	0.623
Q8NG06	TRIM58	Q5EBN2	TRIM61	1	3.18	1	1	1	0.623
Q8NG06	TRIM58	Q5H9U9	DDX60L	1	3.17	1	1	1	0.623
Q8NG06	TRIM58	Q5T1V6	DDX59	1	3.17	1	1	1	0.623
Q8NG06	TRIM58	Q5W0U4	BSPRY	1	3.18	1	1	1	0.623
Q8NG06	TRIM58	Q5W111	SPRYD7	1	3.17	1	1	1	0.623
Q8NG06	TRIM58	Q5XKR4	OTP	1	3.17	1	1	1	0.623
Q8NG06	TRIM58	Q5XPI4	RNF123	1	3.17	1	1	1	0.623
Q8NG06	TRIM58	Q68G74	LHX8	1	3.17	1	1	1	0.623
Q8NG06	TRIM58	Q6AZZ1	TRIM68	1	3.18	1	1	1	0.623
Q8NG06	TRIM58	Q6NSW7	NANOGP8	1	3.17	1	1	1	0.623
Q8NG06	TRIM58	Q6NT76	HMBOX1	1	3.17	1	1	1	0.623
Q8NG06	TRIM58	Q6P158	DHX57	1	3.17	1	1	1	0.623
Q8NG06	TRIM58	Q6PJ21	SPSB3	1	3.17	1	1	1	0.623
Q8NG06	TRIM58	Q6PJ69	TRIM65	1	3.17	1	1	1	0.623
Q8NG06	TRIM58	Q6RFH8	DUX4L9	1	3.17	1	1	1	0.623
Q8NG06	TRIM58	Q6UX41	BTNL8	1	3.18	1	1	1	0.623
Q8NG06	TRIM58	Q6UXE8	BTNL3	1	3.18	1	1	1	0.623
Q8NG06	TRIM58	Q6UXG8	BTNL9	1	3.18	1	1	1	0.623
Q8NG06	TRIM58	Q6VN20	RANBP10	1	3.17	1	1	1	0.623
Q8NG06	TRIM58	Q6XYB7	LBX2	1	3.17	1	1	1	0.623
Q8NG06	TRIM58	Q6ZMG9	CERS6	1	3.17	1	1	1	0.623
Q8NG06	TRIM58	Q6ZMU5	TRIM72	1	3.18	1	1	1	0.623
Q8NG06	TRIM58	Q6ZNG2	DBX2	1	3.17	1	1	1	0.623
Q8NG06	TRIM58	Q6ZRF8	RNF207	1	3.17	1	1	1	0.623
Q8NG06	TRIM58	Q6ZTA4	TRIM67	1	3.17	1	1	1	0.623
Q8NG06	TRIM58	Q6ZWI9	RFPL4B	1	3.18	1	1	1	0.623
Q8NG06	TRIM58	Q7KYR7	BTN2A1	1	3.18	1	1	1	0.623
Q8NG06	TRIM58	Q7L2E3	DHX30	1	3.17	1	1	1	0.623
Q8NG06	TRIM58	Q7Z353	HDX	1	3.17	1	1	1	0.623
Q8NG06	TRIM58	Q7Z478	DHX29	1	3.17	1	1	1	0.623
Q8NG06	TRIM58	Q7Z4K8	TRIM46	1	3.17	1	1	1	0.623
Q8NG06	TRIM58	Q7Z5D8	NANOGNB	1	3.17	1	1	1	0.623
Q8NG06	TRIM58	Q86TM3	DDX53	1	3.17	1	1	1	0.623
Q8NG06	TRIM58	Q86UP3	ZFHX4	1	3.17	1	1	1	0.623
Q8NG06	TRIM58	Q86UV6	TRIM74	1	3.17	1	1	1	0.623
Q8NG06	TRIM58	Q86UV7	TRIM73	1	3.17	1	1	1	0.623
Q8NG06	TRIM58	Q86XT4	TRIM50	1	3.18	1	1	1	0.623
Q8NG06	TRIM58	Q8IU89	CERS3	1	3.17	1	1	1	0.623
Q8NG06	TRIM58	Q8IUD6	RNF135	1	3.18	1	1	1	0.623
Q8NG06	TRIM58	Q8IWR1	TRIM59	1	3.17	1	1	1	0.623
Q8NG06	TRIM58	Q8IWZ4	TRIM48	1	3.18	1	1	1	0.623
Q8NG06	TRIM58	Q8IWZ5	TRIM42	1	3.17	1	1	1	0.623
Q8NG06	TRIM58	Q8IX18	DHX40	1	3.17	1	1	1	0.623
Q8NG06	TRIM58	Q8IY21	DDX60	1	3.17	1	1	1	0.623
Q8NG06	TRIM58	Q8IY37	DHX37	1	3.17	1	1	1	0.623
Q8NG06	TRIM58	Q8IYD8	FANCM	1	3.17	1	1	1	0.623
Q8NG06	TRIM58	Q8IYM9	TRIM22	1	3.18	1	1	1	0.623
Q8NG06	TRIM58	Q8N196	SIX5	1	3.17	1	1	1	0.623
Q8NG06	TRIM58	Q8N3C0	ASCC3	1	3.17	1	1	1	0.623
Q8NG06	TRIM58	Q8N3K9	CMYA5	1	3.17	1	1	1	0.623
Q8NG06	TRIM58	Q8N5B7	CERS5	1	3.17	1	1	1	0.623
Q8NG06	TRIM58	Q8N693	ESX1	1	3.17	1	1	1	0.623
Q8NG06	TRIM58	Q8N7C3	TRIML2	1	3.18	1	1	1	0.623
Q8NG06	TRIM58	Q8N7G0	POU5F2	1	3.17	1	1	1	0.623
Q8NG06	TRIM58	Q8N7R0	NANOGP1	1	3.17	1	1	1	0.623
Q8NG06	TRIM58	Q8N8A6	DDX51	1	3.17	1	1	1	0.623
Q8NG06	TRIM58	Q8N9V2	TRIML1	1	3.18	1	1	1	0.623
Q8NG06	TRIM58	Q8NCJ5	SPRYD3	1	3.17	1	1	1	0.623
Q8NG06	TRIM58	Q8NDG6	TDRD9	1	3.17	1	1	1	0.623
Q8NG06	TRIM58	Q8NFW5	DMBX1	1	3.17	1	1	1	0.623
Q8NG06	TRIM58	Q8NG06	TRIM58	1	3.18	1	1	1	0.623
Q8NG06	TRIM58	Q8NHQ9	DDX55	1	3.17	1	1	1	0.623
Q8NG06	TRIM58	Q8NHV9	RHOXF1	1	3.17	1	1	1	0.623
Q8NG06	TRIM58	Q8TAU0	NKX2-3	1	3.17	1	1	1	0.623
Q8NG06	TRIM58	Q8TDD1	DDX54	1	3.17	1	1	1	0.623
Q8NG06	TRIM58	Q8TDG4	HELQ	1	3.17	1	1	1	0.623
Q8NG06	TRIM58	Q8TE12	LMX1A	1	3.17	1	1	1	0.623
Q8NG06	TRIM58	Q8WV44	TRIM41	1	3.18	1	1	1	0.623
Q8NG06	TRIM58	Q8WVV5	BTN2A2	1	3.18	1	1	1	0.623
Q8NG06	TRIM58	Q8WW59	SPRYD4	1	3.17	1	1	1	0.623
Q8NG06	TRIM58	Q92499	DDX1	1	3.17	1	1	1	0.623
Q8NG06	TRIM58	Q92620	DHX38	1	3.17	1	1	1	0.623
Q8NG06	TRIM58	Q92841	DDX17	1	3.17	1	1	1	0.623
Q8NG06	TRIM58	Q92985	IRF7	1	3.18	1	1	1	0.623
Q8NG06	TRIM58	Q92988	DLX4	1	3.17	1	1	1	0.623
Q8NG06	TRIM58	Q969G2	LHX4	1	3.17	1	1	1	0.623
Q8NG06	TRIM58	Q969Q1	TRIM63	1	3.17	1	1	1	0.623
Q8NG06	TRIM58	Q96A44	SPSB4	1	3.17	1	1	1	0.623
Q8NG06	TRIM58	Q96A47	ISL2	1	3.17	1	1	1	0.623
Q8NG06	TRIM58	Q96A61	TRIM52	1	3.18	1	1	1	0.623
Q8NG06	TRIM58	Q96BD6	SPSB1	1	3.17	1	1	1	0.623
Q8NG06	TRIM58	Q96BQ3	TRIM43	1	3.18	1	1	1	0.623
Q8NG06	TRIM58	Q96C10	DHX58	1	3.18	1	1	1	0.623
Q8NG06	TRIM58	Q96DX4	RSPRY1	1	3.17	1	1	1	0.623
Q8NG06	TRIM58	Q96DX7	TRIM44	1	3.17	1	1	1	0.623
Q8NG06	TRIM58	Q96F44	TRIM11	1	3.18	1	1	1	0.623
Q8NG06	TRIM58	Q96G23	CERS2	1	3.17	1	1	1	0.623
Q8NG06	TRIM58	Q96GQ7	DDX27	1	3.17	1	1	1	0.623
Q8NG06	TRIM58	Q96IS3	RAX2	1	3.17	1	1	1	0.623
Q8NG06	TRIM58	Q96KV6	BTN2A3P	1	3.18	1	1	1	0.623
Q8NG06	TRIM58	Q96LD4	TRIM47	1	3.18	1	1	1	0.623
Q8NG06	TRIM58	Q96PL5	ERMAP	1	3.18	1	1	1	0.623
Q8NG06	TRIM58	Q96PT3	DUX5	1	3.17	1	1	1	0.623
Q8NG06	TRIM58	Q96PT4	DUX3	1	3.17	1	1	1	0.623
Q8NG06	TRIM58	Q96QS3	ARX	1	3.17	1	1	1	0.623
Q8NG06	TRIM58	Q96S59	RANBP9	1	3.17	1	1	1	0.623
Q8NG06	TRIM58	Q99453	PHOX2B	1	3.17	1	1	1	0.623
Q8NG06	TRIM58	Q99619	SPSB2	1	3.17	1	1	1	0.623
Q8NG06	TRIM58	Q99626	CDX2	1	3.17	1	1	1	0.623
Q8NG06	TRIM58	Q99801	NKX3-1	1	3.17	1	1	1	0.623
Q8NG06	TRIM58	Q99811	PRRX2	1	3.17	1	1	1	0.623
Q8NG06	TRIM58	Q9BPY8	HOPX	1	3.17	1	1	1	0.623
Q8NG06	TRIM58	Q9BQ39	DDX50	1	3.17	1	1	1	0.623
Q8NG06	TRIM58	Q9BQY4	RHOXF2	1	3.17	1	1	1	0.623
Q8NG06	TRIM58	Q9BRZ2	TRIM56	1	3.17	1	1	1	0.623
Q8NG06	TRIM58	Q9BSJ1	TRIM51	1	3.18	1	1	1	0.623
Q8NG06	TRIM58	Q9BTV5	FSD1	1	3.17	1	1	1	0.623
Q8NG06	TRIM58	Q9BUJ2	HNRNPUL1	1	3.17	1	1	1	0.623
Q8NG06	TRIM58	Q9BUQ8	DDX23	1	3.17	1	1	1	0.623
Q8NG06	TRIM58	Q9BVG3	TRIM62	1	3.18	1	1	1	0.623
Q8NG06	TRIM58	Q9BXM9	FSD1L	1	3.17	1	1	1	0.623
Q8NG06	TRIM58	Q9BYJ4	TRIM34	1	3.18	1	1	1	0.623
Q8NG06	TRIM58	Q9BYU1	PBX4	1	3.17	1	1	1	0.623
Q8NG06	TRIM58	Q9BYV2	TRIM54	1	3.17	1	1	1	0.623
Q8NG06	TRIM58	Q9BYV6	TRIM55	1	3.17	1	1	1	0.623
Q8NG06	TRIM58	Q9BYX4	IFIH1	1	3.18	1	1	1	0.623
Q8NG06	TRIM58	Q9BZE3	BARHL1	1	3.17	1	1	1	0.623
Q8NG06	TRIM58	Q9BZM3	GSX2	1	3.17	1	1	1	0.623
Q8NG06	TRIM58	Q9BZY9	TRIM31	1	3.18	1	1	1	0.623
Q8NG06	TRIM58	Q9C019	TRIM15	1	3.18	1	1	1	0.623
Q8NG06	TRIM58	Q9C026	TRIM9	1	3.17	1	1	1	0.623
Q8NG06	TRIM58	Q9C029	TRIM7	1	3.18	1	1	1	0.623
Q8NG06	TRIM58	Q9C030	TRIM6	1	3.18	1	1	1	0.623
Q8NG06	TRIM58	Q9C035	TRIM5	1	3.18	1	1	1	0.623
Q8NG06	TRIM58	Q9C037	TRIM4	1	3.18	1	1	1	0.623
Q8NG06	TRIM58	Q9C040	TRIM2	1	3.17	1	1	1	0.623
Q8NG06	TRIM58	Q9C056	NKX6-2	1	3.17	1	1	1	0.623
Q8NG06	TRIM58	Q9C0A1	ZFHX2	1	3.17	1	1	1	0.623
Q8NG06	TRIM58	Q9GZR7	DDX24	1	3.17	1	1	1	0.623
Q8NG06	TRIM58	Q9GZZ0	HOXD1	1	3.17	1	1	1	0.623
Q8NG06	TRIM58	Q9H0S4	DDX47	1	3.17	1	1	1	0.623
Q8NG06	TRIM58	Q9H161	ALX4	1	3.17	1	1	1	0.623
Q8NG06	TRIM58	Q9H2C1	LHX5	1	3.17	1	1	1	0.623
Q8NG06	TRIM58	Q9H2S5	RNF39	1	3.18	1	1	1	0.623
Q8NG06	TRIM58	Q9H2U1	DHX36	1	3.17	1	1	1	0.623
Q8NG06	TRIM58	Q9H2W2	MIXL1	1	3.17	1	1	1	0.623
Q8NG06	TRIM58	Q9H2Z4	NKX2-4	1	3.17	1	1	1	0.623
Q8NG06	TRIM58	Q9H4I2	ZHX3	1	3.17	1	1	1	0.623
Q8NG06	TRIM58	Q9H4S2	GSX1	1	3.17	1	1	1	0.623
Q8NG06	TRIM58	Q9H6R0	DHX33	1	3.17	1	1	1	0.623
Q8NG06	TRIM58	Q9H6S0	YTHDC2	1	3.17	1	1	1	0.623
Q8NG06	TRIM58	Q9H8H2	DDX31	1	3.17	1	1	1	0.623
Q8NG06	TRIM58	Q9H8W5	TRIM45	1	3.17	1	1	1	0.623
Q8NG06	TRIM58	Q9H9S0	NANOG	1	3.17	1	1	1	0.623
Q8NG06	TRIM58	Q9HA82	CERS4	1	3.17	1	1	1	0.623
Q8NG06	TRIM58	Q9HB31	SEBOX	1	3.17	1	1	1	0.623
Q8NG06	TRIM58	Q9HBU1	BARX1	1	3.17	1	1	1	0.623
Q8NG06	TRIM58	Q9HCM9	TRIM39	1	3.18	1	1	1	0.623
Q8NG06	TRIM58	Q9NP08	HMX1	1	3.17	1	1	1	0.623
Q8NG06	TRIM58	Q9NPC8	SIX2	1	3.17	1	1	1	0.623
Q8NG06	TRIM58	Q9NQ69	LHX9	1	3.17	1	1	1	0.623
Q8NG06	TRIM58	Q9NQ86	TRIM36	1	3.17	1	1	1	0.623
Q8NG06	TRIM58	Q9NQI0	DDX4	1	3.17	1	1	1	0.623
Q8NG06	TRIM58	Q9NR30	DDX21	1	3.17	1	1	1	0.623
Q8NG06	TRIM58	Q9NUL7	DDX28	1	3.17	1	1	1	0.623
Q8NG06	TRIM58	Q9NUU7	DDX19A	1	3.17	1	1	1	0.623
Q8NG06	TRIM58	Q9NVP1	DDX18	1	3.17	1	1	1	0.623
Q8NG06	TRIM58	Q9NXZ2	DDX43	1	3.17	1	1	1	0.623
Q8NG06	TRIM58	Q9NY43	BARHL2	1	3.17	1	1	1	0.623
Q8NG06	TRIM58	Q9NY93	DDX56	1	3.17	1	1	1	0.623
Q8NG06	TRIM58	Q9NYD6	HOXC10	1	3.17	1	1	1	0.623
Q8NG06	TRIM58	Q9NZR4	VSX1	1	3.17	1	1	1	0.623
Q8NG06	TRIM58	Q9NZS9	BFAR	1	3.18	1	1	1	0.623
Q8NG06	TRIM58	Q9UBC0	ONECUT1	1	3.17	1	1	1	0.623
Q8NG06	TRIM58	Q9UBL3	ASH2L	1	3.17	1	1	1	0.623
Q8NG06	TRIM58	Q9UBR4	LHX3	1	3.17	1	1	1	0.623
Q8NG06	TRIM58	Q9UBX2	DUX4	1	3.17	1	1	1	0.623
Q8NG06	TRIM58	Q9UD57	NKX1-2	1	3.17	1	1	1	0.623
Q8NG06	TRIM58	Q9UDY6	TRIM10	1	3.18	1	1	1	0.623
Q8NG06	TRIM58	Q9UHL0	DDX25	1	3.17	1	1	1	0.623
Q8NG06	TRIM58	Q9UIU6	SIX4	1	3.17	1	1	1	0.623
Q8NG06	TRIM58	Q9UJV3	MID2	1	3.17	1	1	1	0.623
Q8NG06	TRIM58	Q9UJV9	DDX41	1	3.17	1	1	1	0.623
Q8NG06	TRIM58	Q9UKY1	ZHX1	1	3.17	1	1	1	0.623
Q8NG06	TRIM58	Q9UMR2	DDX19B	1	3.17	1	1	1	0.623
Q8NG06	TRIM58	Q9UPM6	LHX6	1	3.17	1	1	1	0.623
Q8NG06	TRIM58	Q9UPQ4	TRIM35	1	3.18	1	1	1	0.623
Q8NG06	TRIM58	Q9UPW6	SATB2	1	3.17	1	1	1	0.623
Q8NG06	TRIM58	Q9UPY3	DICER1	1	3.17	1	1	1	0.623
Q8NG06	TRIM58	Q9Y2R4	DDX52	1	3.17	1	1	1	0.623
Q8NG06	TRIM58	Q9Y2V3	RAX	1	3.17	1	1	1	0.623
Q8NG06	TRIM58	Q9Y577	TRIM17	1	3.18	1	1	1	0.623
Q8NG06	TRIM58	Q9Y6F7	CDY2B	1	3.18	1	1	1	0.623
Q8NG06	TRIM58	Q9Y6F8	CDY1B	1	3.18	1	1	1	0.623
Q8NG06	TRIM58	Q9Y6V7	DDX49	1	3.17	1	1	1	0.623
Q8NG06	TRIM58	Q9Y6X8	ZHX2	1	3.17	1	1	1	0.623
Q8NG06	TRIM58	O00445	SYT5	1	2.47	1.25	1	1	0.62
Q8NG06	TRIM58	O43581	SYT7	1	2.47	1.25	1	1	0.62
Q8NG06	TRIM58	O60264	SMARCA5	1	2.47	1.25	1	1	0.62
Q8NG06	TRIM58	P19447	ERCC3	1	2.47	1.25	1	1	0.62
Q8NG06	TRIM58	P28370	SMARCA1	1	2.47	1.25	1	1	0.62
Q8NG06	TRIM58	P51531	SMARCA2	1	2.47	1.25	1	1	0.62
Q8NG06	TRIM58	P51532	SMARCA4	1	2.47	1.25	1	1	0.62
Q8NG06	TRIM58	Q3MJ16	PLA2G4E	1	2.47	1.25	1	1	0.62
Q8NG06	TRIM58	Q68DD2	PLA2G4F	1	2.47	1.25	1	1	0.62
Q8NG06	TRIM58	Q6WKZ4	RAB11FIP1	1	2.47	1.25	1	1	0.62
Q8NG06	TRIM58	Q7L804	RAB11FIP2	1	2.47	1.25	1	1	0.62
Q8NG06	TRIM58	Q8IYJ3	SYTL1	1	2.47	1.25	1	1	0.62
Q8NG06	TRIM58	Q96C24	SYTL4	1	2.47	1.25	1	1	0.62
Q8NG06	TRIM58	Q9BQG1	SYT3	1	2.47	1.25	1	1	0.62
Q8NG06	TRIM58	Q9BXF6	RAB11FIP5	1	2.47	1.25	1	1	0.62
Q8NG06	TRIM58	Q9H0E2	TOLLIP	1	2.47	1.25	1	1	0.62
Q8NG06	TRIM58	Q9H4L7	SMARCAD1	1	2.47	1.25	1	1	0.62
Q8NG06	TRIM58	Q9HAU4	SMURF2	1	2.47	1.25	1	1	0.62
Q8NG06	TRIM58	Q9HCH5	SYTL2	1	2.47	1.25	1	1	0.62
Q8NG06	TRIM58	O75038	PLCH2	1	2.47	1.13	1	1	0.61
Q8NG06	TRIM58	P05771	PRKCB	1	2.47	1.13	1	1	0.61
Q8NG06	TRIM58	P16885	PLCG2	1	2.47	1.13	1	1	0.61
Q8NG06	TRIM58	P19174	PLCG1	1	2.47	1.13	1	1	0.61
Q8NG06	TRIM58	P51178	PLCD1	1	2.47	1.13	1	1	0.61
Q8NG06	TRIM58	Q00722	PLCB2	1	2.47	1.13	1	1	0.61
Q8NG06	TRIM58	Q01970	PLCB3	1	2.47	1.13	1	1	0.61
Q8NG06	TRIM58	Q03468	ERCC6	1	2.47	1.13	1	1	0.61
Q8NG06	TRIM58	Q15111	PLCL1	1	2.47	1.13	1	1	0.61
Q8NG06	TRIM58	Q15147	PLCB4	1	2.47	1.13	1	1	0.61
Q8NG06	TRIM58	Q4KWH8	PLCH1	1	2.47	1.13	1	1	0.61
Q8NG06	TRIM58	Q86YW0	PLCZ1	1	2.47	1.13	1	1	0.61
Q8NG06	TRIM58	Q8N3E9	PLCD3	1	2.47	1.13	1	1	0.61
Q8NG06	TRIM58	Q9BRC7	PLCD4	1	2.47	1.13	1	1	0.61
Q8NG06	TRIM58	Q9HCE7	SMURF1	1	2.47	1.13	1	1	0.61
Q8NG06	TRIM58	Q9NQ66	PLCB1	1	2.47	1.13	1	1	0.61
Q8NG06	TRIM58	Q9NRZ9	HELLS	1	2.47	1.13	1	1	0.61
Q8NG06	TRIM58	Q9P212	PLCE1	1	2.47	1.13	1	1	0.61
Q8NG06	TRIM58	Q9UPR0	PLCL2	1	2.47	1.13	1	1	0.61
